# Supplementary material for: Cultivated sunflower ( Helianthus annuus L.) has lower tolerance of moderate drought stress than its con‐specific wild relative, but the underlying traits remain elusive
Source: Plant Direct. 2024 Apr 4;8(4):e581. doi: 10.1002/pld3.581 (PMC10995449; doi:10.1002/pld3.581)
Supplement: Supplementary file 5 — Data S1. Supporting Information. [file PLD3-8-e581-s007.csv]

Type	Treatment	Stem mass	Root mass	Leaf mass	Total biomass	SMF	RMF	LMF	SLA leaf dry weight	Stem diameter	SLA leaf fresh weight	Height	Chlorophyll content	Osmotic potential	SLA leaf area	Guard_cell_width_bottom	Guard_cell_width_top	Pore_length_bottom	Pore_length_top	Stomata_length_bottom	Stomata_length_top	Stomatal_density_bottom	Stomatal_density_top	SLA	Succulence	gsmax leaf bottom	gsmax leaf top	gsmax
Cultivated 1	Control	3.81	2.107	5.231666667	12.45181667	0.309532424	0.155438212	0.429091812	0.55155	13.52666667	7.017983333	36.16666667	22.11666667	1.405151396	275.0864883	155.4245417	144.1877525	636.4106458	564.252775	908.67475	814.26325	22.66666667	17.04166667	552.2895609	0.02303629	18.52416016	12.57677096	31.15045517
Cultivated 1	Drought	1.94615	0.845610256	2.558	6.3505	0.318214196	0.135207313	0.40226094	0.335583333	9.203333333	4.490166667	30.25	30.88333333	1.706391368	131.9105698	152.2915756	148.6997732	567.9574201	546.9567188	819.1867917	812.4375	21.05587297	19.79166667	458.272133	0.029231885	16.36241104	13.98371211	30.55382772
Cultivated 2	Control	4.410966667	3.357683333	5.58	14.32106667	0.309600658	0.226696493	0.394080592	0.425083333	12.79833333	4.737733333	35.91666667	20.85	1.267264147	183.4226489	158.9971042	154.7715419	591.5515417	536.114875	863.2155208	796.60665	31.20833333	24.20833333	438.84693	0.023763778	23.0692853	16.90156503	41.31728064
Cultivated 2	Drought	2.527066667	1.588733333	3.855	8.5242	0.298903733	0.183074185	0.448450904	0.195183333	10.42833333	2.513233333	24.08333333	26.61666667	1.604874529	87.12228778	145.3663925	122.0431215	458.7542938	420.6925833	708.1454063	604.6719583	24.66666667	22.42481651	491.7676268	0.026187217	15.67974787	11.9555691	29.75002209
Cultivated 3	Control	6.63505	2.17735	6.956666667	17.06311667	0.390775366	0.124789293	0.403359928	0.533616667	16.245	7.85385	45.25	19.3	1.227916667	271.3269069	147.5537324	150.3819931	602.8614373	599.3085938	861.191425	856.9281875	27.96588761	26.83333333	499.893871	0.02575049	19.09177227	18.26608419	37.17931011
Cultivated 3	Drought	4.212483333	2.17885	8.538333333	16.11496667	0.274729274	0.156469679	0.489804308	0.549833333	12.455	5.143666667	33.75	22.71666667	NA	168.0716666	161.0735687	156.8908785	564.2784072	539.9149688	826.5816667	796.8434688	24.08953043	23.90645714	357.1899584	0.027418571	18.29396582	17.67283445	35.80441554
Cultivated 4	Control	12.02512	6.594666667	19.24666667	38.91398	0.308301361	0.197660348	0.425164304	1.11114	18.295	14.60223333	54.75	25.1	1.252314658	195.2674234	148.9461807	148.0514769	536.9209124	514.339	785.747925	739.3149063	31.31588761	26.77300377	236.1918704	0.28560475	20.81085663	17.27315694	39.73515827
Cultivated 4	Drought	7.653025	4.874466667	13.00833333	25.762925	0.295717385	0.201894783	0.42052845	0.8788	14.44	8.382383333	42.33333333	28.2	1.490732923	212.7628113	163.2152002	135.7074798	472.7025824	504.437375	734.080575	736.823675	24.63953043	21.81969444	267.3676111	0.044955977	14.26382669	13.74963318	27.66411989
Cultivated 5	Control	11.13173333	5.177133333	15.542	34.8057	0.342880889	0.153372579	0.448901603	0.7209	20.80666667	9.424566667	51.58333333	18.55	0.979151396	285.7853743	169.4403318	146.0184169	509.7151463	460.840275	781.4715	707.450525	24.875	25.11172599	386.7090534	0.030268255	15.76577958	13.81884333	29.78400122
Cultivated 5	Drought	6.640983333	2.417033333	10.9	21.01328333	0.312417168	0.118512669	0.518964618	0.447483333	14.94	4.489166667	40.58333333	21.68333333	1.612558289	155.6679562	163.2447725	138.4341279	441.8772677	420.5257813	691.657075	646.6142813	19.69044694	23.12015876	372.4367553	0.023491998	10.28808412	12.15485814	21.64877037
Cultivated 6	Control	16.24583333	5.375066667	15.65166667	38.82565	0.417093008	0.138929811	0.403872517	0.653283333	18.09333333	6.81655	70.41666667	14.21666667	1.187314658	246.7721883	136.9509824	137.718371	572.1836373	526.3095	789.922375	741.3495625	38.5	33.45097163	378.0333938	0.023969119	32.16704408	25.54249763	59.49999264
Cultivated 6	Drought	10.65574	4.948288598	13.50833333	29.766675	0.377530355	0.177842241	0.40642883	0.4635	14.43333333	4.921	56.5	22.86666667	1.296046097	156.4357257	157.6620512	153.4647768	484.7553898	529.190125	737.341	758.131625	28.20833333	20.20547127	361.282545	0.028033272	18.75440851	14.48359827	35.86219633
Cultivated 7	Control	8.550283333	4.780233333	11.05333333	25.96828333	0.333926998	0.179232076	0.423741017	0.64625	16.065	7.851366667	56.66666667	18.65	1.028247055	269.7734372	167.4307223	150.19275	613.9090252	515.0424375	875.1583	773.2788333	19.54166667	19.875	434.4941359	0.026829742	16.30545652	12.72220324	29.68521044
Cultivated 7	Drought	4.971383333	3.087366667	6.64	15.796	0.311685779	0.197230923	0.421707033	0.429566667	11.915	5.121066667	46.16666667	27.38333333	1.518577688	175.7682437	115.9996963	140.6817036	457.5241628	457.7430625	640.1525938	662.54175	21.83273488	16.78197089	394.7523067	0.026749521	14.94992791	10.28395201	30.92005905
Cultivated 8	Control	6.666383333	4.106983333	10.70166667	22.98633333	0.289992761	0.178424863	0.464534683	0.6145	17.03	8.781883333	39.75	21.26666667	NA	273.9596321	173.972183	150.3130419	616.1659298	631.475425	882.713875	857.46295	27.83333333	21.94506304	453.6853476	0.030275506	21.06420386	17.92218745	39.07426246
Cultivated 8	Drought	7.016883333	3.46505	11.975	24.1584	0.294264034	0.141954868	0.491788973	0.744683333	15.82333333	7.88945	39	30	1.194672984	242.8219142	154.7010387	142.6078048	560.4696776	509.60345	832.02925	756.225075	23.70833333	24.31969444	345.0844863	0.031310745	17.70466083	15.82597104	35.88317588
Wild 1	Control	3.432616667	1.0984	3.914	8.1996	0.325554246	0.104315046	0.466296452	0.37275	13.87166667	5.125066667	29.75	11.43333333	1.364957568	174.2573808	150.1756994	127.3808039	556.8315774	477.1245	814.3448958	701.0563438	22.70833333	20.83333333	477.1311838	0.027708419	16.12578913	13.53003554	30.49501581
Wild 1	Drought	2.29352	3.079190256	4.43	11.571675	0.224012939	0.280288985	0.404425938	0.45408	9.271758824	2.797817588	26.30062298	31.24390069	1.649717265	106.9697441	140.8688123	116.0647017	445.7232213	394.189	661.1409375	571.105	28.17918807	24.71953754	298.1939947	0.02155112	15.67460743	11.97087236	27.56438223
Wild 2	Control	5.4546	2.053366667	8.831666667	17.24483333	0.288236483	0.116120414	0.532337026	0.379483333	15.075	5.795716667	34.83333333	16.75	1.248707568	174.2735218	157.3820208	136.4735417	527.3733958	447.7262917	783.3268542	674.8363542	27.54166667	24.45833333	498.8660445	0.034103367	18.17675667	13.48775658	31.66451326
Wild 2	Drought	5.439966667	5.195733333	10.784	23.4638	0.259491119	0.217893715	0.469170336	0.414383333	12.69333333	5.264333333	38.25	20.91666667	1.257213292	164.3351306	147.4973387	150.019242	520.4811276	505.3562188	766.4705	761.4015	24.79166667	23.70547127	391.8744285	0.032880368	17.12454445	15.39475011	39.81104315
Wild 3	Control	7.202983333	2.074583333	10.92166667	21.20425	0.324595129	0.093143589	0.527205595	0.41934	14.1	4.576533333	46.66666667	19.71666667	1.156152074	167.6084844	158.8729792	147.5122275	556.7527917	491.53035	835.918625	747.6688	31.5	28.45097163	424.9933478	0.024594137	22.83580415	15.17744907	31.81014533
Wild 3	Drought	4.973116667	2.692416667	8.372	18.188	0.287625861	0.165920029	0.469239305	0.705016667	11.36666667	4.65925	40	20.3	1.208713292	145.7672244	146.9201795	89.00810689	516.7060751	331.11925	766.709875	489.8515	27.58953043	20.15645714	283.0535915	0.025198939	17.68715913	6.997909872	23.89338913
Wild 4	Control	8.483533333	3.712716667	10.135	23.97038333	0.357082343	0.141755039	0.427038915	0.623016667	15.94	8.625216667	47	19.75	1.382151396	257.1404917	159.3705833	139.3688775	543.1164792	525.227275	818.5096458	767.3353	26.41666667	23.39388068	412.7854705	0.031018631	17.78031525	15.54254879	32.58272338
Wild 4	Drought	4.783966667	1.903066667	6.3	13.9502	0.341417456	0.136193039	0.451967378	0.34965	11.05166667	4.141833333	43.5	30.88333333	1.472172984	139.5483656	157.1975975	157.9252238	499.3719427	451.28775	743.72155	679.6510938	27.25	21.84844717	395.45967	0.029171553	16.62369576	12.15972171	25.97828379
Wild 5	Control	2.709933333	1.458516667	6.548333333	11.73151667	0.255587795	0.137107895	0.512533718	0.350366667	12.84166667	6.279983333	30.5	15.01666667	1.370393862	192.9917754	159.0642223	133.2582693	525.2865502	476.96755	775.01705	687.387975	26.0104016	21.75097163	574.1033711	0.029538367	16.97855115	13.02708216	29.96118592
Wild 5	Drought	3.094916667	2.466133333	6.033333333	12.9061	0.240412518	0.190775954	0.466991969	0.50508	11.76166667	6.609666667	27.75	20.3	1.332713292	224.0066249	152.6669429	127.8179542	503.2137353	450.078625	723.92435	651.6662188	22.41666667	20.75	392.7653511	0.028315431	14.84567716	12.9647142	28.89146332
Wild 6	Control	8.769616667	5.0123	16.525	32.02606667	0.302623457	0.149752046	0.487750516	0.7511	14.94166667	8.063366667	49.5	24.51666667	NA	256.5595009	166.5456667	151.3993693	610.8521667	505.2153	875.4106875	758.55925	30.625	28.05331659	347.0658453	0.029258984	23.39833364	19.17096334	43.6512569
Wild 6	Drought	11.58858333	6.670533333	13.89833333	33.59658333	0.331306268	0.201300011	0.423688989	0.537383333	14.68666667	5.306016667	60.41666667	25.88333333	1.46239959	146.1679407	166.3591387	130.0668895	523.1471026	531.4219688	779.80735	769.3129063	28.99044694	28.42015876	272.2863126	0.049525471	20.95737795	22.29459129	43.21825941
Wild 7	Control	9.002233333	3.480675692	10.22833333	26.88442	0.353463979	0.134549021	0.440862541	0.690266667	12.39666667	5.6317	50.5	20.76666667	1.09059748	191.949232	140.0703557	129.5715279	514.3392624	526.1491875	753.00565	736.668875	23.66666667	23.39431775	401.1406215	0.028540289	15.84861351	16.24229495	35.44072152
Wild 7	Drought	3.884216667	2.719566667	6.183333333	13.54391667	0.287050006	0.202577234	0.454519579	0.33995	10.23833333	3.47185	36.5	24.11666667	1.728459072	127.4039332	151.0319429	117.6467243	498.0709103	369.581075	722.19115	561.261625	24.83333333	23.06739806	392.9526557	0.030951761	16.11637161	10.79220122	27.6456236
Wild 8	Control	4.900833333	4.202833333	5.901666667	16.45818333	0.307674602	0.242699652	0.359811749	0.588583333	13	7.354983333	48.91666667	23.01666667	1.310203371	209.3029786	155.4036574	157.7482942	593.6053623	572.393875	853.994775	825.10075	25.5604016	25.16666667	434.918653	0.030849628	21.64842079	17.73251354	40.83875796
Wild 8	Drought	9.312033333	3.570666667	10.03666667	24.65941667	0.355962887	0.145538882	0.425421693	0.6502	12.72166667	6.93505	47.83333333	26.11666667	1.458213292	203.257496	158.4153542	151.4975616	539.5636667	489.487125	810.23625	706.9694375	26.66666667	25.25	248.6890199	0.035431852	18.06958222	22.02799154	46.11657483
